# Supplementary material for: Illumina and PacBio DNA sequencing data, de novo assembly and annotation of the genome of Aurantiochytrium limacinum strain CCAP_4062/1
Source: Data Brief. 2020 May 21;31:105729. doi: 10.1016/j.dib.2020.105729 (PMC7262427; doi:10.1016/j.dib.2020.105729)
Supplement: Supplementary file 1 [file mmc1.xml]

<?xml version="1.0" encoding="utf-8" standalone="no"?>
<data>
  <datasets>
    <author>alberto.amato@cea.fr;amato@szn.it</author>
    <type>1</type>
    <dataset>
      <name>Aurantiochytrium limacinum strain CCAP_4062/1 genome</name>
      <caption />
      <description>Raw Illumina and PAcBio reads</description>
      <filetype>
        <name />
      </filetype>
      <filesize />
      <source>0</source>
      <sourcename>Original Data</sourcename>
      <access>
        <type>1</type>
        <name>Data available in data repository</name>
        <reponame>NCBI</reponame>
        <PersistentId />
        <deeplinkurl>https://www.ncbi.nlm.nih.gov/bioproject/PRJNA612804</deeplinkurl>
      </access>
    </dataset>
    <dataset>
      <name>Data for: Illumina and PacBio DNA sequencing data, de novo assembly and annotation of the genome of Aurantiochytrium limacinum strain CCAP_4062/1</name>
      <caption />
      <description>The assembly (fasta file), the gene descriptions (txt file), and the gene models (gtf file) for Aurantiochytrium limacinum strain CCAP_4062/1 genome</description>
      <filetype>
        <name />
      </filetype>
      <filesize />
      <source>0</source>
      <sourcename>Original Data</sourcename>
      <access>
        <type>1</type>
        <name>Data available in data repository</name>
        <reponame>Mendeley Data</reponame>
        <PersistentId>10.17632/v3w485jnz5.2</PersistentId>
        <deeplinkurl>http://dx.doi.org/10.17632/v3w485jnz5.2</deeplinkurl>
      </access>
    </dataset>
  </datasets>
</data>
